# Supplementary material for: High-Flux Ultrafiltration Membranes Combining Artificial Water Channels and Covalent Organic Frameworks
Source: Membranes (Basel). 2022 Aug 24;12(9):824. doi: 10.3390/membranes12090824 (PMC9503389; doi:10.3390/membranes12090824)
Supplement: Supplementary file 1 [file membranes-12-00824-s001.zip]

Archive with 1 entries (1 files):
- membranes-1840298-supplementary.pdf
